# Supplementary material for: Melatonin Maintains Fruit Quality and Reduces Anthracnose in Postharvest Papaya via Enhancement of Antioxidants and Inhibition of Pathogen Development
Source: Antioxidants (Basel). 2022 Apr 20;11(5):804. doi: 10.3390/antiox11050804 (PMC9137572; doi:10.3390/antiox11050804)
Supplement: Supplementary file 1 [file antioxidants-11-00804-s001.zip]

Archive with 1 entries (1 files):
- antioxidants-1651784-supplementary.pdf
